# Supplementary material for: The new genus Pheude (Coleoptera, Curculionidae, Cossoninae) with description of a new species from mainland China
Source: Zookeys. 2014 Dec 18;(466):29–41. doi: 10.3897/zookeys.466.8032 (PMC4296481; doi:10.3897/zookeys.466.8032)
Supplement: XML Treatment for Pheude [file zookeys.466.8032-treatment1.xml]

<!DOCTYPE tp:taxon-treatment
  PUBLIC "-//TaxonX//DTD Taxonomic Treatment Publishing DTD v0 20100105//EN" "tax-treatment-NSO.dtd">
<tp:taxon-treatment xmlns:tp="http://www.plazi.org/taxpub"><tp:treatment-meta><kwd-group><label>Taxon classification</label><kwd><named-content content-type="kingdom">Animalia</named-content></kwd><kwd><named-content content-type="order">Coleoptera</named-content></kwd><kwd><named-content content-type="family">Curculionidae</named-content></kwd></kwd-group><mixed-citation publication-type="journal"><person-group><name><surname>Omar</surname><given-names>Youssef M.</given-names></name><name><surname>Zhang</surname><given-names>Runzhi</given-names></name><name><surname>Davis</surname><given-names>Steven R.</given-names></name></person-group><article-title>The new genus <italic><tp:taxon-name><tp:taxon-name-part taxon-name-part-type="genus">Pheude</tp:taxon-name-part></tp:taxon-name></italic> (<tp:taxon-name><tp:taxon-name-part taxon-name-part-type="order">Coleoptera</tp:taxon-name-part></tp:taxon-name>, <tp:taxon-name><tp:taxon-name-part taxon-name-part-type="family">Curculionidae</tp:taxon-name-part></tp:taxon-name>, <tp:taxon-name><tp:taxon-name-part taxon-name-part-type="subfamily">Cossoninae</tp:taxon-name-part></tp:taxon-name>) with description of a new species from mainland China</article-title><source>Zookeys</source><day>18</day><month>12</month><year>2014</year><volume>2014</volume><issue>466</issue><fpage>29</fpage><lpage>41</lpage><pub-id pub-id-type="doi">10.3897/zookeys.466.8032</pub-id></mixed-citation></tp:treatment-meta><tp:nomenclature><tp:taxon-name>
                        <tp:taxon-name-part taxon-name-part-type="genus">Pheude</tp:taxon-name-part>
                        <object-id xmlns:xlink="http://www.w3.org/1999/xlink" content-type="zoobank" xlink:type="simple">http://zoobank.org/9AD0B374-A96F-4246-B200-4F15EA9111EF</object-id>
                    </tp:taxon-name><tp:taxon-authority>Omar &amp; Zhang</tp:taxon-authority><tp:taxon-status xmlns:xlink="http://www.w3.org/1999/xlink" xlink:type="simple">gen. n.</tp:taxon-status><xref ref-type="fig" rid="F1">Figs 1–4</xref><xref ref-type="fig" rid="F2">, 5–9</xref><xref ref-type="fig" rid="F3">, 10–13</xref><xref ref-type="fig" rid="F4">, 14–23</xref><xref ref-type="fig" rid="F5">, 24–32</xref><xref ref-type="fig" rid="F6">, 33–38</xref></tp:nomenclature><tp:treatment-sec sec-type="Type species"><title>Type species.</title><p><italic><tp:taxon-name><tp:taxon-name-part taxon-name-part-type="genus">Pheude</tp:taxon-name-part> <tp:taxon-name-part taxon-name-part-type="species">punctatus</tp:taxon-name-part></tp:taxon-name></italic> Omar &amp; Zhang, here designated.</p></tp:treatment-sec><tp:treatment-sec sec-type="Diagnosis"><title>Diagnosis.</title><p>Rostrum nearly parallel-sided, rostrum without any keel ventrally, longer than wide (more than 2 × width), with longitudinal furrow dorsally; antenna inserted at basal one-third of rostrum; scape extending beyond hind margin of eye, funicle with seven articles; pronotum longer than wide, base bisinuate, with longitudinal median crest from base to apex; scutellum visible; apical margin of elytra expanded and lower than level of venter, elytral apical margin gently rounded and flattened; third tarsomere entire.</p></tp:treatment-sec><tp:treatment-sec sec-type="Description"><title>Description.</title><p><italic>Form</italic> slightly arched, widest approximately at elytral humeri, slightly tapered both apicad and caudad.</p><p><italic>Mouthparts</italic>. Maxilla (Fig. <xref ref-type="fig" rid="F4">14</xref>) with 3-segmented palpus, basal two segments each with a single lateral seta; stipes and palpiger each with a single lateral, large seta; galeo-lacinial complex with large, paddle-shaped setae along mesal margin; elongate, slender setae along antero-mesal margin of lacinia. Labium (Fig. <xref ref-type="fig" rid="F4">15</xref>) with 2-segmented palpus; basal segment with one lateral seta; prementum with two lateral setae on both sides; postmentum with two setae before latero-distal margin on ventral side. Mandibles falcate, left mandible (Fig. <xref ref-type="fig" rid="F4">16</xref>) with one tooth and molar region, right mandible (Fig. <xref ref-type="fig" rid="F4">17</xref>) with two teeth and molar region.</p><p><italic>Proventriculus</italic> as in Figure <xref ref-type="fig" rid="F4">18</xref>.</p><p><italic>Rostrum</italic> longer than broad, punctures with minute suberect setae, with large, deep, longitudinal furrow beginning behind eyes and extending to point of antennal insertion, forming slight cleft in rostrum; point of antennal insertion at basal 1/3 of rostrum; scrobe well-defined, deep, dorsal margin directed towards middle of eye but not touching eye, subsequently extending ventrally below eye.</p><p><italic>Antennae</italic> long, stout; scape: clavate, extending slightly beyond hind margin of eyes; funicle with seven articles; article one (pedicel) longer than others, as well as longer than own width; article two small, shorter than others and shorter than own width; club with three articles, appearing to have four with apical constriction, shorter than funicle.</p><p><italic>Head</italic> small, strongly constricted behind eyes; frons as broad as base of rostrum, with long longitudinal furrow extending midway on rostrum. Eyes oval, strongly convex.</p><p><italic>Pronotum</italic> longer than wide, constricted behind apex.</p><p><italic>Scutellum</italic> visible, deeply sunken, subcircular, finely punctured.</p><p><italic>Elytra</italic> wider than pronotum, transversely concave immediately after antero-dorsal margin; basal margin forming transverse keel from sutural interval to humeri. Humeri umbonate, truncate. Intervals elevated from base to apex; striae wider than intervals, with deep circular punctures, distance between punctures ca. 1.5–2.0 × puncture diameter; apex of elytra (from declivity to apex) expanded laterally and extending slightly below level of abdomen; apices gently rounded and slightly upturned.</p><p><italic>Hindwings</italic> (Fig. <xref ref-type="fig" rid="F4">23</xref>) slender, lacking jugal area (anal lobe); Rr slender, abbreviated, not reaching rcm; rc absent; 1rs triangular and larger than 2rs; R3 present, forming a very thin, sclerotized stripe; Cu<sub>1</sub> not reaching posterior margin of wing; r-m absent; A simple, other anal veins absent.</p><p><italic>Mesothorax</italic> (Fig. <xref ref-type="fig" rid="F4">20</xref>). Mesonotum typical of other cossonines; axillary cord enlarged, lateral margins rounded.</p><p><italic>Metathorax</italic> (Fig. <xref ref-type="fig" rid="F4">21</xref>). Metanotum with metascutum reaching posterior margin of notum; scutellar groove reaching posterior margin of notum; allocrista angular at antero-mesal angle.</p><p><italic>Thoracic sterna</italic> punctured throughout, distance separating punctures ~1.0–2.0 × puncture diameter; mesoventrite relatively small, coxae separated by distance of 0.5 × diameter of coxa, with short, straight intercoxal projection; metaventrite long; coxae separated by distance approximately equal to diameter of metacoxa, coxae with medio-transverse furrow (Fig. <xref ref-type="fig" rid="F6">35</xref>). Metendosternite (Fig. <xref ref-type="fig" rid="F4">22</xref>): with long, narrow hemiductus; furcal arm narrow, apex bifid; anterior tendons inserted near base of furcal arms.</p><p><italic>Legs.</italic> Femur strong, longer than tibia, entirely punctured; tibiae parallel-sided; protibia with distal comb of setae along inner margin; tarsus with five articles, articles one and two equal, three entire, feebly longer and wider than one and two combined; five slightly curved, glossy.</p><fig id="F1" position="float" orientation="portrait"><label>Figures 1–4.</label><caption><p><italic><tp:taxon-name><tp:taxon-name-part taxon-name-part-type="genus">Pheude</tp:taxon-name-part> <tp:taxon-name-part taxon-name-part-type="species">punctatus</tp:taxon-name-part></tp:taxon-name></italic>. <bold>1</bold> Female, dorsal view <bold>2</bold> Female, lateral view <bold>3</bold> Male, dorsal view <bold>4</bold> Male, lateral view.</p></caption><graphic xmlns:xlink="http://www.w3.org/1999/xlink" xlink:href="zookeys-466-029-g001.jpg" position="float" orientation="portrait" xlink:type="simple" id="oo_35798.jpg"/></fig><fig id="F2" position="float" orientation="portrait"><label>Figures 5–9.</label><caption><p><italic><tp:taxon-name><tp:taxon-name-part taxon-name-part-type="genus">Pheude</tp:taxon-name-part> <tp:taxon-name-part taxon-name-part-type="species">punctatus</tp:taxon-name-part></tp:taxon-name></italic>. Male terminalia. <bold>5–6</bold> aedeagus, dorsal view <bold>7</bold> aedeagus, lateral view. <bold>8</bold> tegmen, ventral view <bold>9</bold> 8<sup>th</sup> and 9<sup>th</sup> sternites, dorsal view.</p></caption><graphic xmlns:xlink="http://www.w3.org/1999/xlink" xlink:href="zookeys-466-029-g002.jpg" position="float" orientation="portrait" xlink:type="simple" id="oo_35799.jpg"/></fig><fig id="F3" position="float" orientation="portrait"><label>Figures 10–13.</label><caption><p><italic><tp:taxon-name><tp:taxon-name-part taxon-name-part-type="genus">Pheude</tp:taxon-name-part> <tp:taxon-name-part taxon-name-part-type="species">punctatus</tp:taxon-name-part></tp:taxon-name></italic>. Female terminalia and associated tergites. <bold>10</bold> sternite 8 <bold>11</bold> tergite 8 showing short simple setae <bold>12</bold> spermatheca <bold>13</bold> coxites and styli.</p></caption><graphic xmlns:xlink="http://www.w3.org/1999/xlink" xlink:href="zookeys-466-029-g003.jpg" position="float" orientation="portrait" xlink:type="simple" id="oo_35800.jpg"/></fig><fig id="F4" position="float" orientation="portrait"><label>Figures 14–23.</label><caption><p><italic><tp:taxon-name><tp:taxon-name-part taxon-name-part-type="genus">Pheude</tp:taxon-name-part> <tp:taxon-name-part taxon-name-part-type="species">punctatus</tp:taxon-name-part></tp:taxon-name></italic>. <bold>14</bold> maxilla <bold>15</bold> labium <bold>16</bold> left mandible <bold>17</bold> right mandible <bold>18</bold> proventriculus <bold>19</bold> tergum: <bold>MS</bold>=median sclerite <bold>SS</bold>=spiracular sclerite <bold>20</bold> mesonotum <bold>21</bold> metanotum <bold>22</bold> metendosternite showing anterior tendons <bold>23</bold> hind wing: <bold>C</bold>=Costa <bold>Sc</bold>=Subcosta <bold>Rr</bold>=radial recurrent vein <bold>R</bold>=Radius <bold>rcm</bold>=margin of radial cell <bold>2rs, 1rs</bold>=radial sclerites <bold>R3</bold>=3rd radial vein <bold>pst</bold>=postradial stripe <bold>mst</bold>=medial stripe <bold>Cu</bold>=Cubital <bold>A</bold>=Anal.</p></caption><graphic xmlns:xlink="http://www.w3.org/1999/xlink" xlink:href="zookeys-466-029-g004.jpg" position="float" orientation="portrait" xlink:type="simple" id="oo_35801.jpg"/></fig><fig id="F5" position="float" orientation="portrait"><label>Figures 24–32.</label><caption><p><italic><tp:taxon-name><tp:taxon-name-part taxon-name-part-type="genus">Pheude</tp:taxon-name-part> <tp:taxon-name-part taxon-name-part-type="species">punctatus</tp:taxon-name-part></tp:taxon-name></italic>; SEM micrographs. <bold>24</bold> body, lateral view <bold>25</bold> enlargement of head and anterior portion of prothorax, lateral view <bold>26</bold> enlargement of left antenna and apex of rostrum <bold>27</bold> enlargement of apex of antennal club <bold>28</bold> enlargement of posterior of prothorax and anterior of left elytron, lateral view, showing punctures on elytral intervals and cleft immediately behind antero-dorsal margin of elytron <bold>29</bold> abdominal venter <bold>30</bold> tergum showing microtrichial patches along tergites, posterior to median sclerites: <bold>MS</bold>=median sclerite <bold>31</bold> metathorax, lateral view showing type 2A sclerolepidia (<italic>sensu</italic> <xref ref-type="bibr" rid="B10">Lyal et al. 2006</xref>) <bold>32</bold> enlargement of sclerolepidia.</p></caption><graphic xmlns:xlink="http://www.w3.org/1999/xlink" xlink:href="zookeys-466-029-g005.jpg" position="float" orientation="portrait" xlink:type="simple" id="oo_35802.jpg"/></fig><fig id="F6" position="float" orientation="portrait"><label>Figures 33–38.</label><caption><p><italic><tp:taxon-name><tp:taxon-name-part taxon-name-part-type="genus">Pheude</tp:taxon-name-part> <tp:taxon-name-part taxon-name-part-type="species">punctatus</tp:taxon-name-part></tp:taxon-name></italic>. <bold>33</bold> fore leg <bold>34</bold> middle leg <bold>35</bold> hind leg <bold>36</bold> distal end of metatibia and metatarsus <bold>37</bold> tarsal claws (pretarsal ungues), ventral view <bold>38</bold> tarsus, ventral view.</p></caption><graphic xmlns:xlink="http://www.w3.org/1999/xlink" xlink:href="zookeys-466-029-g006.jpg" position="float" orientation="portrait" xlink:type="simple" id="oo_35803.jpg"/></fig></tp:treatment-sec><tp:treatment-sec sec-type="Etymology"><title>Etymology.</title><p>The name of the new genus honors Pierre Heude (1836–1902), a French Jesuit and zoologist who came to China in 1868. Heude was a cofounder of the first natural history museum in China, and the oldest insect specimens housed in the CAS Institute of Zoology are from this museum, often collected by Octavie Piel. The gender is masculine.</p></tp:treatment-sec><ref-list><ref id="B10"><mixed-citation xmlns:xlink="http://www.w3.org/1999/xlink" xlink:type="simple"><person-group><name name-style="western"><surname>Lyal</surname><given-names>CHC</given-names></name><name name-style="western"><surname>Douglas</surname><given-names>DA</given-names></name><name name-style="western"><surname>Hine</surname><given-names>SJ</given-names></name></person-group> (<year>2006</year>) <article-title>Morphology and systematic significance of sclerolepidia in the weevils (<tp:taxon-name><tp:taxon-name-part taxon-name-part-type="order">Coleoptera</tp:taxon-name-part></tp:taxon-name>: <tp:taxon-name><tp:taxon-name-part taxon-name-part-type="superfamily">Curculionoidea</tp:taxon-name-part></tp:taxon-name>).</article-title><source>Systematics and Biodiversity</source><volume>4</volume>: <fpage>203</fpage>–<lpage>241</lpage>. doi: <ext-link ext-link-type="doi" xlink:href="10.1017/S1477200005001714" xlink:type="simple">10.1017/S1477200005001714</ext-link></mixed-citation></ref></ref-list></tp:taxon-treatment>
