# Supplementary material for: The new genus Pheude (Coleoptera, Curculionidae, Cossoninae) with description of a new species from mainland China
Source: Zookeys. 2014 Dec 18;(466):29–41. doi: 10.3897/zookeys.466.8032 (PMC4296481; doi:10.3897/zookeys.466.8032)
Supplement: XML Treatment for Pheude punctatus [file zookeys.466.8032-treatment2.xml]

<!DOCTYPE tp:taxon-treatment
  PUBLIC "-//TaxonX//DTD Taxonomic Treatment Publishing DTD v0 20100105//EN" "tax-treatment-NSO.dtd">
<tp:taxon-treatment xmlns:tp="http://www.plazi.org/taxpub"><tp:treatment-meta><kwd-group><label>Taxon classification</label><kwd><named-content content-type="kingdom">Animalia</named-content></kwd><kwd><named-content content-type="order">Coleoptera</named-content></kwd><kwd><named-content content-type="family">Curculionidae</named-content></kwd></kwd-group><mixed-citation publication-type="journal"><person-group><name><surname>Omar</surname><given-names>Youssef M.</given-names></name><name><surname>Zhang</surname><given-names>Runzhi</given-names></name><name><surname>Davis</surname><given-names>Steven R.</given-names></name></person-group><article-title>The new genus <italic><tp:taxon-name><tp:taxon-name-part taxon-name-part-type="genus">Pheude</tp:taxon-name-part></tp:taxon-name></italic> (<tp:taxon-name><tp:taxon-name-part taxon-name-part-type="order">Coleoptera</tp:taxon-name-part></tp:taxon-name>, <tp:taxon-name><tp:taxon-name-part taxon-name-part-type="family">Curculionidae</tp:taxon-name-part></tp:taxon-name>, <tp:taxon-name><tp:taxon-name-part taxon-name-part-type="subfamily">Cossoninae</tp:taxon-name-part></tp:taxon-name>) with description of a new species from mainland China</article-title><source>Zookeys</source><day>18</day><month>12</month><year>2014</year><volume>2014</volume><issue>466</issue><fpage>29</fpage><lpage>41</lpage><pub-id pub-id-type="doi">10.3897/zookeys.466.8032</pub-id></mixed-citation></tp:treatment-meta><tp:nomenclature><tp:taxon-name>
                        <tp:taxon-name-part taxon-name-part-type="genus">Pheude</tp:taxon-name-part>
                        <tp:taxon-name-part taxon-name-part-type="species">punctatus</tp:taxon-name-part>
                        <object-id xmlns:xlink="http://www.w3.org/1999/xlink" content-type="zoobank" xlink:type="simple">http://zoobank.org/2C6E297B-A96D-43B3-8DD8-5885CCAA0FFD</object-id>
                    </tp:taxon-name><tp:taxon-authority>Omar &amp; Zhang</tp:taxon-authority><tp:taxon-status xmlns:xlink="http://www.w3.org/1999/xlink" xlink:type="simple">sp. n.</tp:taxon-status><xref ref-type="fig" rid="F1">Figs 1–4</xref><xref ref-type="fig" rid="F2">, 5–9</xref><xref ref-type="fig" rid="F3">, 10–13</xref><xref ref-type="fig" rid="F4">, 14–23</xref><xref ref-type="fig" rid="F5">, 24–32</xref><xref ref-type="fig" rid="F6">, 33–38</xref><!--PageBreak--><!--PageBreak--></tp:nomenclature><tp:treatment-sec sec-type="Description"><title>Description.</title><!--PageBreak--><!--PageBreak--><p><italic>Male measurements.</italic> BL: 3.52–4.60 mm; EL: 2.09–2.56 mm; EWB: 1.33–1.65 mm; EWW: 1.38–1.73 mm; PN L: 1.04–1.38 mm; PNW: 1.00–1.25 mm; RL: 0.74–0.89 mm; RWA: 0.34–0.42 mm; RWB: 0.34–0.42 mm; AL: 0.85–1.03 mm; ASL: 0.38–0.44 mm; AFL: 0.34–0.38 mm; ACL: 0.21–0.25 mm; ACW: 0.15–0.19 mm. <italic>Female measurements.</italic> BL: 4.10 mm; EL: 2.00 mm; EWB: 1.52 mm; EWW: 1.55 mm; PN L: 1.14 mm; PNW: 1.12 mm; RL: 0.93 mm; RWA: 0.34 mm; RWB: 0.34 mm; AL: 0.94 mm; ASL: 0.36 mm; AFL: 0.32 mm; ACL: 0.26 mm; ACW: 0.13 mm.</p><p><italic>Integument</italic>. Body densely, deeply punctured throughout (Fig. <xref ref-type="fig" rid="F5">24</xref>); Color brown to dark brown, opaque, one specimen rusty colored, dull (Figs <xref ref-type="fig" rid="F1">1–4</xref>).</p><p><italic>Rostrum</italic> long, more than 2 × longer than wide, uneven dorsally, curved from point of anntenal insertion to anterior (apical) fourth of rostrum, apical fourth becoming more linear; dense, elongate, deep punctures throughout, punctures occasionally longitudinally confluent, coarse. Scrobe well-defined, wide, located along basal half of rostrum (Figs <xref ref-type="fig" rid="F5">25</xref>, <xref ref-type="fig" rid="F5">26</xref>).</p><p><italic>Antenna</italic> moderately robust, wide; scape with elongate punctures; long, gently widening from base to apex, shorter than funicle and club combined; funicle slightly glossy, chestnut brown, compact, robust, articles three to five approximately equal in size; articles six and seven approximately equal in size, wider than long (Fig. <xref ref-type="fig" rid="F5">26</xref>); club glossy, chestnut brown (Figs <xref ref-type="fig" rid="F5">26</xref>, <xref ref-type="fig" rid="F5">27</xref>); club article 1 longer than others combined and glabrous; club articles 2 and 3 with yellowish, erect setae (Fig. <xref ref-type="fig" rid="F5">27</xref>), strongly compact, ovate.</p><p><italic>Head</italic> oval, coarse, punctures nearly confluent in various circular and oblong shapes. Eyes dark brown to black, with coarse, convex facets (Fig. <xref ref-type="fig" rid="F5">25</xref>), widely separated dorsally, located laterally at base of rostrum. Temples swelling.</p><p><italic>Pronotum</italic> with moderately elevated longitudinal carina from base to apex; laterally curved, dorsally convex, with deep, circular punctures, occasionally confluent, unevenly distributed with distance 0.5–1.0 × puncture diameter; each puncture with minute seta off-centered near margin (Fig. <xref ref-type="fig" rid="F5">28</xref>); basal pronotal margin bisinuate.</p><p><italic>Scutellum</italic> fuscous, glossy, large.</p><p><italic>Elytra</italic> arcuate, basal margin slightly concave, apex gently rounded and emarginate laterally; striae with deep circular punctures, diameter longer than distance between punctures; intervals: with evenly shaped and distributed punctures; punctures with median keel dividing each puncture and with minute setae slightly off-center on keel (Fig. <xref ref-type="fig" rid="F5">28</xref>); first interval dilated behind declivity to apex, with fine punctures and appressed, minute setae from declivity to apex; intervals four and six connate and fused at declivity (Fig. <xref ref-type="fig" rid="F5">24</xref>); humeri convex, limited by striae six to eight and intervals six to nine. Sclerolepidia along dorsal margin of metaventrite appearing closer to digitate type 2A (Figs <xref ref-type="fig" rid="F5">31</xref>, <xref ref-type="fig" rid="F5">32</xref>), in which sclerolepidia are divided into two distinct lobes, with each lobe divided into several short digits (<xref ref-type="bibr" rid="B10">Lyal et al. 2006</xref>).</p><p><italic>Abdominal terga</italic>. Median sclerites developed on T3-6 (Figs <xref ref-type="fig" rid="F4">19</xref>, <xref ref-type="fig" rid="F5">30</xref>), small, round spiracular sclerites on all tergites; numerous small sclerites laterally, between median and spiracular sclerites, and scattered medially from T1-2; microtrichial fields present along T3-6 posterior to median sclerites.</p><p><italic>Legs</italic> coarse, femora robust, widening along apical 3/4; tibiae strong, with elliptical, deep punctures; unci large, curved, originating at outer apical angle and small premucro on inner apical angle (Figs <xref ref-type="fig" rid="F6">33</xref>–<xref ref-type="fig" rid="F6">36</xref>); tarsus article 3 cylindrical, subglabrous; article 5 long, slightly curved (Fig. <xref ref-type="fig" rid="F6">38</xref>); tarsal claws (pretarsal ungues) simple, joined basally, small (Fig. <xref ref-type="fig" rid="F6">37</xref>).</p><!--PageBreak--><!--PageBreak--><!--PageBreak--><p><italic>Ventral areas</italic>. Prosternum densely, deeply punctured; distance between procoxae approximately 0.5 × diameter of coxa; procoxal cavities closed, procoxae separated by distance ca. one third of diameter of coxa, positioned close to posterior margin of prosternum; mesoventrite with sparse, deep, circular punctures. Ventrites with sparse, deep, circular punctures, ventrites 1 and 2 slightly elevated, with circular punctures separated by 1–3 × puncture diameter, more convex than other ventrites, posterior margin of ventrite 1 convex medially; 2 slightly narrower than 1; 3 and 4 subequal in width, narrow, sparsely and shallowly punctured; 5 sparsely and shallowly punctured, with large, oval convexity medially.</p><p><italic>Male terminalia and genitalia</italic> (Figs <xref ref-type="fig" rid="F2">5–9</xref>). Spiculum gastrale broadly curved, with narrow apex; base slender. Eighth sternite not divided, bearing a few setae near postero-lateral margins. Tegmen complete; manubrium short, slightly less than 0.5 × length of tegmen. Penis with median struts slightly longer than median lobe; apical margin of median lobe bearing sparse setae; endophallus (internal sac) bearing numerous minute setae/microtrichia near apex.</p><p><italic>Female terminalia and genitalia</italic> (Figs <xref ref-type="fig" rid="F3">10</xref>–<xref ref-type="fig" rid="F3">13</xref>). Gonocoxites of typical form; coxites oblong, somewhat quadrate; styli elongate, narrow. Spermatheca with globular base; apex strongly curved. Eighth tergite with slight rounded concavity along margin at middle and row of small setae along apical margin. Eighth sternite with base strongly bifurcate; spiculum short, approximately 0.5 × length of base.</p></tp:treatment-sec><tp:treatment-sec sec-type="Material examined"><title>Material examined.</title><p><bold>Holotype.</bold> ♂, China: Guangdong Province: Xiancun, Guangzhou; Col. Unknown; VIII 1974; collected from <italic><tp:taxon-name><tp:taxon-name-part taxon-name-part-type="genus">Aleurites</tp:taxon-name-part> <tp:taxon-name-part taxon-name-part-type="species">moluccana</tp:taxon-name-part></tp:taxon-name></italic> (L.) Willdenow; <bold>Paratypes.</bold> 7♂ and 1♀, same data as holotype.</p></tp:treatment-sec><tp:treatment-sec sec-type="Distribution"><title>Distribution.</title><p>Guangdong Province, southern China.</p></tp:treatment-sec><tp:treatment-sec sec-type="Host plant"><title>Host plant.</title><p>The type series was collected from the tree <italic><tp:taxon-name><tp:taxon-name-part taxon-name-part-type="genus">Aleurites</tp:taxon-name-part> <tp:taxon-name-part taxon-name-part-type="species">moluccana</tp:taxon-name-part></tp:taxon-name></italic> (L.) Willdenow (<tp:taxon-name><tp:taxon-name-part taxon-name-part-type="family">Euphorbiaceae</tp:taxon-name-part></tp:taxon-name>), but it is not known if this is a larval host of the weevil.</p></tp:treatment-sec><tp:treatment-sec sec-type="Etymology"><title>Etymology.</title><p>The specific epithet is a Latin past participle and used to refer to the punctate body of the species.</p><!--PageBreak--></tp:treatment-sec><tp:treatment-sec sec-type="Sexual dimorphism"><title>Sexual dimorphism.</title><p>No strong differences are apparent between sexes other than the slightly longer and narrower rostrum of the female and the concave first and second ventrites in the male.</p></tp:treatment-sec><tp:treatment-sec><!--Section generated to contain objects referenced in tp:taxon-treatment.--><fig id="F1" position="float" orientation="portrait"><label>Figures 1–4.</label><caption><p><italic><tp:taxon-name><tp:taxon-name-part taxon-name-part-type="genus">Pheude</tp:taxon-name-part> <tp:taxon-name-part taxon-name-part-type="species">punctatus</tp:taxon-name-part></tp:taxon-name></italic>. <bold>1</bold> Female, dorsal view <bold>2</bold> Female, lateral view <bold>3</bold> Male, dorsal view <bold>4</bold> Male, lateral view.</p></caption><graphic xmlns:xlink="http://www.w3.org/1999/xlink" xlink:href="zookeys-466-029-g001.jpg" position="float" orientation="portrait" xlink:type="simple" id="oo_35798.jpg"/></fig><fig id="F2" position="float" orientation="portrait"><label>Figures 5–9.</label><caption><p><italic><tp:taxon-name><tp:taxon-name-part taxon-name-part-type="genus">Pheude</tp:taxon-name-part> <tp:taxon-name-part taxon-name-part-type="species">punctatus</tp:taxon-name-part></tp:taxon-name></italic>. Male terminalia. <bold>5–6</bold> aedeagus, dorsal view <bold>7</bold> aedeagus, lateral view. <bold>8</bold> tegmen, ventral view <bold>9</bold> 8<sup>th</sup> and 9<sup>th</sup> sternites, dorsal view.</p></caption><graphic xmlns:xlink="http://www.w3.org/1999/xlink" xlink:href="zookeys-466-029-g002.jpg" position="float" orientation="portrait" xlink:type="simple" id="oo_35799.jpg"/></fig><fig id="F3" position="float" orientation="portrait"><label>Figures 10–13.</label><caption><p><italic><tp:taxon-name><tp:taxon-name-part taxon-name-part-type="genus">Pheude</tp:taxon-name-part> <tp:taxon-name-part taxon-name-part-type="species">punctatus</tp:taxon-name-part></tp:taxon-name></italic>. Female terminalia and associated tergites. <bold>10</bold> sternite 8 <bold>11</bold> tergite 8 showing short simple setae <bold>12</bold> spermatheca <bold>13</bold> coxites and styli.</p></caption><graphic xmlns:xlink="http://www.w3.org/1999/xlink" xlink:href="zookeys-466-029-g003.jpg" position="float" orientation="portrait" xlink:type="simple" id="oo_35800.jpg"/></fig><fig id="F4" position="float" orientation="portrait"><label>Figures 14–23.</label><caption><p><italic><tp:taxon-name><tp:taxon-name-part taxon-name-part-type="genus">Pheude</tp:taxon-name-part> <tp:taxon-name-part taxon-name-part-type="species">punctatus</tp:taxon-name-part></tp:taxon-name></italic>. <bold>14</bold> maxilla <bold>15</bold> labium <bold>16</bold> left mandible <bold>17</bold> right mandible <bold>18</bold> proventriculus <bold>19</bold> tergum: <bold>MS</bold>=median sclerite <bold>SS</bold>=spiracular sclerite <bold>20</bold> mesonotum <bold>21</bold> metanotum <bold>22</bold> metendosternite showing anterior tendons <bold>23</bold> hind wing: <bold>C</bold>=Costa <bold>Sc</bold>=Subcosta <bold>Rr</bold>=radial recurrent vein <bold>R</bold>=Radius <bold>rcm</bold>=margin of radial cell <bold>2rs, 1rs</bold>=radial sclerites <bold>R3</bold>=3rd radial vein <bold>pst</bold>=postradial stripe <bold>mst</bold>=medial stripe <bold>Cu</bold>=Cubital <bold>A</bold>=Anal.</p></caption><graphic xmlns:xlink="http://www.w3.org/1999/xlink" xlink:href="zookeys-466-029-g004.jpg" position="float" orientation="portrait" xlink:type="simple" id="oo_35801.jpg"/></fig><fig id="F5" position="float" orientation="portrait"><label>Figures 24–32.</label><caption><p><italic><tp:taxon-name><tp:taxon-name-part taxon-name-part-type="genus">Pheude</tp:taxon-name-part> <tp:taxon-name-part taxon-name-part-type="species">punctatus</tp:taxon-name-part></tp:taxon-name></italic>; SEM micrographs. <bold>24</bold> body, lateral view <bold>25</bold> enlargement of head and anterior portion of prothorax, lateral view <bold>26</bold> enlargement of left antenna and apex of rostrum <bold>27</bold> enlargement of apex of antennal club <bold>28</bold> enlargement of posterior of prothorax and anterior of left elytron, lateral view, showing punctures on elytral intervals and cleft immediately behind antero-dorsal margin of elytron <bold>29</bold> abdominal venter <bold>30</bold> tergum showing microtrichial patches along tergites, posterior to median sclerites: <bold>MS</bold>=median sclerite <bold>31</bold> metathorax, lateral view showing type 2A sclerolepidia (<italic>sensu</italic> <xref ref-type="bibr" rid="B10">Lyal et al. 2006</xref>) <bold>32</bold> enlargement of sclerolepidia.</p></caption><graphic xmlns:xlink="http://www.w3.org/1999/xlink" xlink:href="zookeys-466-029-g005.jpg" position="float" orientation="portrait" xlink:type="simple" id="oo_35802.jpg"/></fig><fig id="F6" position="float" orientation="portrait"><label>Figures 33–38.</label><caption><p><italic><tp:taxon-name><tp:taxon-name-part taxon-name-part-type="genus">Pheude</tp:taxon-name-part> <tp:taxon-name-part taxon-name-part-type="species">punctatus</tp:taxon-name-part></tp:taxon-name></italic>. <bold>33</bold> fore leg <bold>34</bold> middle leg <bold>35</bold> hind leg <bold>36</bold> distal end of metatibia and metatarsus <bold>37</bold> tarsal claws (pretarsal ungues), ventral view <bold>38</bold> tarsus, ventral view.</p></caption><graphic xmlns:xlink="http://www.w3.org/1999/xlink" xlink:href="zookeys-466-029-g006.jpg" position="float" orientation="portrait" xlink:type="simple" id="oo_35803.jpg"/></fig></tp:treatment-sec><ref-list><ref id="B10"><mixed-citation xmlns:xlink="http://www.w3.org/1999/xlink" xlink:type="simple"><person-group><name name-style="western"><surname>Lyal</surname><given-names>CHC</given-names></name><name name-style="western"><surname>Douglas</surname><given-names>DA</given-names></name><name name-style="western"><surname>Hine</surname><given-names>SJ</given-names></name></person-group> (<year>2006</year>) <article-title>Morphology and systematic significance of sclerolepidia in the weevils (<tp:taxon-name><tp:taxon-name-part taxon-name-part-type="order">Coleoptera</tp:taxon-name-part></tp:taxon-name>: <tp:taxon-name><tp:taxon-name-part taxon-name-part-type="superfamily">Curculionoidea</tp:taxon-name-part></tp:taxon-name>).</article-title><source>Systematics and Biodiversity</source><volume>4</volume>: <fpage>203</fpage>–<lpage>241</lpage>. doi: <ext-link ext-link-type="doi" xlink:href="10.1017/S1477200005001714" xlink:type="simple">10.1017/S1477200005001714</ext-link></mixed-citation></ref></ref-list></tp:taxon-treatment>
